# Supplementary material for: The utility of the Japanese Association for Acute Medicine DIC scoring system for predicting survival in acute exacerbation of fibrosing idiopathic interstitial pneumonia
Source: PLoS One. 2019 Aug 19;14(8):e0212810. doi: 10.1371/journal.pone.0212810 (PMC6699698; doi:10.1371/journal.pone.0212810)
Supplement: S1 Datasheet — (XLSX) [file pone.0212810.s001.xlsx]

## Sheet: Sheet1
case number	diagnosis	Gender	Smoking	FVC	%FVC	FEV1	FEV1/FVC	DLco	%DLco	Long-term oxygen therapy	CRP	WBC	LDH	PLT	Fibrinogen	FDP	D-dimer	KL-6	PaO2/FiO2	SOFA	JAAM-DIC	APACHEII	Duration of hospitalization (day)	BAL:Macrophages (%)	BAL:Neutrophils (%)	BAL:Lymphocytes (%)	BAL:Eosinophils (%)	BAL:CD4/CD8	30 day mortality	hospital mortality
1	IIP	f	never	1.76	78.6	1.49	90.9	3.74	81.7	y	2.78	10800	290	34.6	.	4.4	0.65	7364	294	2	0	5	84	.	.	.	.	.	n	n
2	IIP	m	never	.	.	.	.	.	.	n	26.23	3100	287	3.1	857	8.3	3.3	341	147	8	5	14	22	.	.	.	.	.	n	y
3	IIP	f	ex-smoker	1.04	50.2	0.9	56.6	2.94	69.5	n	0.064	8100	256	26.6	.	5.4	2	3752	270	2	0	9	22	21.1	75.9	0.9	1.6	0.14	n	n
4	IIP	m	never	.	.	.	.	.	.	n	14.1	6800	360	19	523	77.5	.	2036	217	2	4	6	182	24.2	62.8	9.7	3.3	3.58	n	y
5	IPF	m	never	.	.	.	.	.	.	n	9.1	10100	376	42.2	784	6.7	.	1372	176	3	0	5	73	39.4	17.4	17.4	25.8	2.69	n	n
6	IPF	f	never	0.85	35.9	0.83	44.6	3.74	81.7	y	0.84	18900	347	26.9	335	4.3	1	836	54	4	1	23	4	.	.	.	.	.	n	y
7	IPF	m	ex-smoker	2.29	77.1	1.99	85	4.62	109.2	n	9.82	11000	219	28.7	810	4.6	1.8	298	312	1	0	7	30	36	14.7	42.8	1.1	1.84	n	n
8	IPF	m	ex-smoker	1.59	58.2	1.52	72.7	2.58	63.2	n	3.39	6400	410	37.6	422	8	4.3	2018	320	2	1	7	48	61.8	25.7	7.5	4.1	3.19	y	n
9	IIP	m	ex-smoker	3.98	134	2.91	159	2.6	65.2	n	0.163	8300	243	26.1	212	2.3	0.32	1289	366	1	0	6	32	40.3	57.3	2.2	0.2	3.05	y	n
10	IIP	m	never	2.44	79.7	2.18	109		.	n	3.3	10300	281	35.5	435	5.3	.	1128	296	2	0	7	54	31.9	9.9	22.6	35.6	2.17	n	n
11	IIP	m	never	2.86	92	2.3	109.5	3.42	83.8	n	4.8	8500	327	39.1	422	5.8	1.69	796	281	8	0	2	73	80.6	10.7	0.2	8.5	0.19	n	n
12	IIP	f	never	.	.	.	.	.	.	n	8.5	8100	333	21.9	.	.	.	631	156	4	.	9	34	13.8	68.2	11	6.6	0.447	y	n
13	IPF	f	ex-smoker	.	.	.	.	.	.	n	8.632	10600	367	36.5	423	93.2	36.4	2558	259	2	3	10	21	28.2	10.7	53.8	2.5	.	n	y
14	IIP	m	ex-smoker	2.4	85.1	1.84	76.7		.	n	18.661	10000	474	18.2	498	13.2	10.4	381	131	3	2	10	45	.	.	.	.	.	n	y
15	IPF	m	ex-smoker	2.31	65.4	2.03	72	2.53	59.4	y	7.579	9500	384	39.9	.	10.8	5.8	526	313	1	1	7	19	39.2	8.8	50.4	1.6	1.044	n	n
16	IPF	m	never	2.16	71.3	1.82	76.2	4.62	109.2	n	10.485	10100	341	19.5	789	6.2	3.1	1325	136	3	2	9	34	.	.	.	.	.	n	y
17	IIP	m	current	2.18	79.6	1.63	78.4		.	n	0.69	5800	268	12.7	330	10.4	.	1381	306	2	1	7	39	52.2	37.5	1.2	9.1	1.48	n	n
18	IPF	m	ex-smoker	2.01	62.2	1.92	75.3	2.94	69.5	n	11	11800	433	15.8	418	4.6	2.9	359	98	5	2	25	86	40.7	4.7	48.1	6.5	2.18	n	y
19	IIP	f	never	1.51	87.3	1.35	104.7		.	n	0.656	7000	261	27.5	362	11.2	.	2296	246	2	1	10	35	74.1	18.8	6.3	0.8	1.57	n	n
20	IIP	f	never	1.29	54	1.27	63.5	2.46	54.4	n	.	5900	223	20.6	297	.	.	4400	404	.	.	.	31	34	60.2	5	0.6	.	n	n
21	IIP	f	never	.	.	.	.	.	.	n	3.05	7100	318	22.6	498	4.3	0.31	1522	251	2	0	3	55	34.6	16.9	30.8	17.7	2.92	n	n
22	IPF	m	ex-smoker	3.93	106.2	3.23	105.9		.	n	14.9	11000	274	28.7	566	13.6	11.1	451	342	2	1	5	37	64.9	9.9	20	5.2	11.7	n	n
23	IPF	m	ex-smoker	3.56	110.9	3.14	138.3		.	n	20.6	14200	239	24.6	.	28.4	9.44	790	266	2	5	8	26	.	.	.	.	.	n	y
24	IPF	m	ex-smoker	2.09	68.5	1.85	76.1		.	n	21.9	12400	298	24.1	704	5	0.97	2386	287	2	2	7	29	.	.	.	.	.	n	y
25	IIP	m	ex-smoker	2.02	51.6	1.86	69.3			y	6.352	13800	467	14.2	315	6.4	3.8	1834	321	1	0	1	34	82.4	2.8	6.4	8.4	0.812	n	n
26	IPF	m	ex-smoker	3.98	103.9	3.27	104.1	2.98	65.9	n	14.183	11500	633	17.1	.	4.4	2.1	1027	303	2	1	7	49	80.4	14.2	4.4	1	.	n	n
27	IIP	m	ex-smoker	.	.	.	.	.	.	n	7.438	8100	277	16.8	514	6.4	2.1	308	233	2	2	10	24	.	.	.	.	.	n	y
28	IIP	m	ex-smoker	3.03	85.8	2.07	71.6	3.74	81.7	n	6.062	4700	291	38	549	4.1	1	1647	263	1	0	5	26	7.2	33	33.2	26.6	1.2	n	n
29	IPF	m	ex-smoker	.	.	.	.	.	.	n	5.5	7500	455	28.5	494	6.2	1.9	425	248	2	0	10	21	30.2	60	8.4	1	1.98	n	n
30	IPF	m	ex-smoker	.	.	.	.	.	.	n	13.458	14900	571	35.2	683	25.8	12.89	5335	106	4	4	9	52	.	.	.	.	.	n	n
31	IIP	m	ex-smoker	2.92	86.6	2.48	91.9		.	n	0.55	5500	308	26.6	450	3.9	1.43	6132	321	1	0	6	37	17.1	62.1	12.9	7.9	.	n	n
32	IIP	m	never	.	.	.	.	.	.	n	19.2	14000	652	18.1	365	30.9	15.6	1283	95	6	4	10	37	.	.	.	.	.	n	y
33	IPF	f	never	1.07	56.6	0.92	61.7		.	n	0.128	9400	269	22.1	.	.	.	797	367	1	.	6	22	69.8	17.6	8.4	4.2	1.33	n	n
34	IPF	m	ex-smoker	.	.	.	.	.	.	n	5.039	9600	299	30.5	789	5.3	1.4	1637	260	2	0	10	66	21	60.4	13.2	5.4	3.823	n	n
35	IIP	m	ex-smoker	2.75	77.7	1.7	59.9	5.08	117.9	n	0.05	4900	189	22.3	.	.	.	366	329	1	.	6	49	48	46.3	4.2	1.5	5	n	n
36	IIP	m	ex-smoker	2.25	82.4	1.55	74.9	2.6	65.2	n	0.323	5700	293	28.5	.	.	.	4050	318	1	.	6	29	71.4	20	6.2	1.8	1.59	y	n
37	IIP	f	never	1.02	45.5	0.98	53		.	y	0.048	6800	214	37.6	.	4.3	1.3	567	366	1	0	3	27	80.8	11.2	5.2	2.7	2.9	n	n
38	IPF	m	ex-smoker	1.47	39.8	1.41	39.8	2.46	54.4	n	0.071	4900	190	17.9	286	3.7	0.53	923	424	0	0	5	57	69.8	17.1	8.6	4	3.39	n	n
39	IIP	f	ex-smoker	2.46	95.7	2.1	97.7		.	n	0.17	8800	843	29.9	372	5.1	0.88	2256	319	1	0	3	13	25.2	53.6	9.5	11.1	0.2	n	n
40	IPF	m	ex-smoker	1.93	64.8	1.57	68.3	2.58	63.2	y	2.41	5000	326	23	374	5.6	2.2	1489	260	2	1	10	60	49.6	42.9	5.8	1.7	9.66	n	n
41	IIP	f	never	1.41	79.2	1.16	84.1	8.15	66.4	n	0.35	5100	209	29.9	.	.	.	2737	342	1	.	6	26	56.7	34.3	1.4	7.4	0.88	n	n
42	IPF	m	ex-smoker	2.55	91.1	2.02	132.9	79.2	7.51	n	8.56	12600	422	34.8	553	7.1	2.39	1141	300	1	0	9	46	.	.	.	.	.	n	n
43	IPF	m	ex-smoker	.	.	.	.	.	.	n	0.234	8800	209	23.2	369	4.1	.	669	377	1	0	6	30	64.4	29.8	2.2	3.6	7	n	n
44	IIP	m	ex-smoker	2.78	83.5	1.81	69.6	5.72	54.9	n	0.149	6600	257	12.8	283	3.3	0.9	.	330	1	0	6	8	63.3	28.6	3.1	5	2.35	n	n
45	IIP	f	never	.	.	.	.	.	.	n	0.69	3700	351	21.1	293	5	1.31	227	306	2	0	3	28	41.9	56.2	0.6	1.3	0.45	n	n
46	IPF	m	never	1.76	78.6	1.49	90.9	6.01	37	n	1.65	8700	262	24.7	494	4.4	1.2	1422	294	3	1	5	41	.	.	.	.	.	n	n
47	IIP	m	ex-smoker	2.97	82.3	2.4	80.8	7.79	62.6	y	2.71	5200	205	19	361	7.4	3.5	598	220	2	0	10	61	.	.	.	.	.	n	n
48	IIP	f	ex-smoker	1.5	72.1	1.38	83.6	92	8.22	n	0.241	4800	233	15.6	.	.	.	1177	335	1	.	5	26	95.8	2.4	0.8	1.2	0.888	n	n
49	IIP	m	ex-smoker	3.56	116	2.4	101.3	5.72	54.9	y	3.48	8300	185	19.5	535	6.3	2.2	534	227	.	0	.	43	.	.	.	.	.	n	n
50	IPF	m	ex-smoker	2.05	65.1	1.82	71.9	11.98	83.3	n	1.259	10700	308	23.6	391	4.7	1.2	1379	367	1	0	5	31	85.6	12.2	0.2	2	2.4	n	n
51	IPF	m	ex-smoker	1.97	58.3	1.82	66.7	11.73	68.9	n	17.2	7700	768	10.7	528	9.9	1.47	1741	84	5	2	7	13	.	.	.	.	.	n	y
52	IIP	f	never	.	.	.	.	.	.	n	5.163	3500	220	5.4	235	4	.	1030	253	3	3	11	75	83.8	10.6	4.4	1.2	1.88	n	n
53	IIP	m	ex-smoker	2.88	84.7	2.34	86.3	7.3	46.7	n	0.16	8700	237	18.8	356	3.1	0.31	1581	292	.	0	.	41	53.7	36.9	3.8	5.6	0.18	n	n
54	IIP	f	ex-smoker	1.12	45.3	0.92	45.3		.	n	0.299	5200	351	32.5	369	.	.	8411	326	1	.	4	34	31.2	49	21	17.1	0.128	n	n
55	IPF	m	ex-smoker	1.7	54.7	1.28	61.2	11.98	83.3	n	7.74	13400	318	62.3	797	4.1	0.48	1278	296	2	0	6	54	46.3	30.5	20.8	2.4	0.2	n	n
56	IIP	f	ex-smoker	2.52	83.2	1.87	79.6	74.2	5.17	n	6.26	11000	230	18	393	3.5	.	596	170	2	0	9	46	.	.	.	.	.	n	n
57	IPF	m	ex-smoker	.	.	.	.	.	.	n	2.189	16500	437	30.5	504	4.7	1.7	1365	94	4	1	8	29	44.2	12.8	40.4	2.2	2.2	n	n
58	IIP	f	ex-smoker	1.32	62.9	1.07	77	7.79	62.6	y	5.32	12700	263	29.6	479	10.5	5.25	788	297	3	3	11	50	.	.	.	.	.	n	n
59	IPF	m	never	.	.	.	.	.	.	n	14	22400	359	26.2	539	9.2	3.7	1008	274	3	2	10	83	.	.	.	.	.	n	y
60	IIP	m	ex-smoker	2.39	65.5	2.04	67.1		.	n	0.61	12000	362	23.5	.	.	0.31	1476	329	1	0	4	27	30.8	51	13.3	4.9	0.25	n	n
61	IPF	m	ex-smoker	1.82	55.5	1.58	66.1		.	n	3.659	8600	336	25.7	215	2.1	0.16	1939	262	.	0	.	37	55	31.4	11.1	2.5	3.2	n	n
62	IPF	m	ex-smoker	1.82	60.3	1.62	67.2		.	y	9.911	12900	308	30.2	631	6.3	4.2	937	172	.	1	.	73	.	.	.	.	.	n	n
63	IIP	m	ex-smoker	1.73	52.1	1.51	61.1		.	y	6.77	13300	351	24.9	487	5.6	1.12	1792	142	3	0	8	73	.	.	.	.	.	n	y
64	IPF	m	ex-smoker	.	.	.	.	.	.	n	9.157	9900	221	36.9	.	.	.	766	409	0	.	6	87	60	25.5	9.8	4.8	2.23	n	n
65	IPF	m	ex-smoker	.	.	.	.	.	.	n	10.7	11500	290	34.8	757	4.9	0.97	1706	130	3	0	8	49	.	.	.	.	.	n	n
66	IIP	f	never	1.14	55.3	1.01	62.3	17.43	102.8	n	0.082	6400	276	20.8	264	4	1	1528	296	2	0	6	15	48.8	43.8	2	5.4	4.81	n	n
67	IPF	m	ex-smoker	.	.	.	.	.	.	y	0.57	7800	290	24.5	411	3.6	0.51	4508	245	2	0	9	41	.	.	.	.	.	n	n
68	IPF	f	ex-smoker	.	.	.	.	.	.	n	1.503	7200	424	25.8	36	8	4.2	2131	260	2	0	9	43	16.7	63	16.1	4.2	5.06	n	n
69	IPF	m	ex-smoker	.	.	.	.	.	.	y	11.2	3200	324	14.1	492	7	1.86	823	207	5	1	14	391	17	61.4	3.2	18	5.78	n	n
70	IIP	f	ex-smoker	2.07	94.1	1.62	94.7	7.3	46.7	n	0.166	4800	266	28.1	450	3.5	.	1722	324	2	0	8	17	51.1	29.2	3	16	0.92	n	n
71	IPF	m	ex-smoker	3.12	85.7	2.69	90.6	86.2	12.53	n	15.296	12000	420	51.4	881	21.5	17.2	503	118	3	1	9	223	.	.	.	.	.	n	n
72	IPF	m	ex-smoker	.	.	.	.	.	.	n	11.992	5900	256	17.8	584	3.1	1.4	547	286	2	1	7	70	31	5.8	61.2	1.8	0.79	y	n
73	IIP	m	ex-smoker	2.15	68.3	1.88	75.5	12.53	70.4	n	0.062	7430	258	16.9	277	3.1	0.6	2367	384	1	0	6	24	54.6	32.6	8	4.8	14.4	n	n
74	IIP	m	ex-smoker	1.53	49	1.31	52.6	85.6	9.85	n	0.326	8700	358	15.5	355	4.9	1.4	1357	354	1	0	5	19	93.2	2	2	2.8	0.95	n	n
75	IIP	m	never	2.33	76.6	1.9	79.8	81.6	16.24	n	1.909	8400	284	24.7	313	4.2	0.9	2614	395	1	0	6	25	46.6	39.8	8.9	4.7	9.7	n	n
76	IIP	f	never	.	.	.	.	.	.	n	32.092	11900	993	37.5	466	7.1	7.2	718	136	4	0	7	63	10.4	31	57.6	1	0.585	n	n
77	IIP	m	ex-smoker	2.77	67.9	2.32	67.8	5.3	111.3	n	0.065	6800	231	24.4	.	.	.	3239	351	.	.	.	20	88.2	7.6	2.9	1.3	0.86	n	n
78	IPF	m	ex-smoker	3.12	98.1	2.68	105.5	85.9	11.98	n	10.481	8300	463	21.4	485	18.5	6.09	3077	202	2	1	8	27	33.7	58.4	4	3.9	1.87	n	n
79	IIP	f	never	1.49	77.2	1.24	81.6	8.22	46.3	n	0.058	6100	274	27.2	353	4.5	1	2838	384	1	0	5	16	65	27.4	3.2	4.4	4.37	n	n
80	IPF	m	current	1.36	81	0.83	64.8		.	y	24.5	17200	224	26.4	542	7.3	1.46	346	260	2	0	8	21	15.2	74	5	5.8	5.26	n	n
81	IPF	m	ex-smoker	2.5	81.7	1.96	97	5.72	54.9	n	10.8	1060	245	33.2	990	5.8	3.2	1541	211	.	0	.	37	67	6.8	22.4	3.8	1.63	n	n
82	IIP	m	ex-smoker	.	.	.	.	.	.	n	4.37	7800	459	29.6	594	4.2	2.44	1254	114	3	0	9	78	.	.	.	.	.	n	n
83	IIP	f	never	1.08	61.6	0.85	68.6		.	n	0.249	9500	293	23.2	455	4.7	0.8	1313	323	1	0	7	30	70	24.6	4.8	1.4	3.44	n	n
84	IIP	m	ex-smoker	1.84	47.1	1.38	41.9		.	n	2.46	11000	211	42.3	403	9.7	5.36	2157	237	3	0	4	12	58	24	12	6	1.21	n	n
85	IPF	f	never	1.98	90.4	1.77	101.1	9.72	62.8	n	10.067	17300	284	29.6	.	6.2	3	1634	190	.	1	.	35	44	21.8	31	3	2.29	n	y
86	IIP	f	never	0.93	55.7	0.79	61.7		.	n	4.64	8100	304	31.7	.	.	2.2	1600	273	2	0	9	15	47.3	42.3	8.5	1.9	4.64	n	n
87	IPF	m	never	0.88	3.38	0.74	26.9		.	y	1.65	9200	223	19.4	332	7.7	2.3	346	120	3	1	16	3	.	.	.	.	.	y	y
88	IIP	f	never	1.5	78.5	1.25	85	8.15	66.4	n	0.405	8000	210	17	201	2.2	0.15	604	414	0	0	6	25	54.4	42.1	0.8	2.7	1.08	n	n
89	IIP	f	never	.	.	.	.	.	.	n	12.41	8600	270	33.5	557	4.6	1.3	869	295	2	0	7	33	45.2	47.4	0.6	6.8	7.94	n	n
90	IPF	m	ex-smoker	.	.	.	.	.	.	y	2.75	18900	359	23.9	500	5.5	1.4	1143	198	.	0	.	58	6.8	3.6	88.4	1.2	.	n	n
91	IPF	m	ex-smoker	2.37	71.2	1.85	70.9		.	n	13.25	9600	197	27.7	594	3.4	0.37	634	145	3	0	15	73	.	.	.	.
